# Supplementary material for: Incidence and risk factors of acute kidney injury after abdominal surgery: a systematic review and meta-analysis
Source: Ann Med. 2025 Aug 17;57(1):2547324. doi: 10.1080/07853890.2025.2547324 (PMC12360056; doi:10.1080/07853890.2025.2547324)
Supplement: Supplemental Material [file IANN_A_2547324_SM9117.zip]

Archive with 8 entries (7 files):
- Suppl_data/
- Suppl_data/Figure Legends.docx
- Suppl_data/Figure S1.jpg
- Suppl_data/Figure S2.jpg
- Suppl_data/Figure S3.jpg
- Suppl_data/Figure S4.jpg
- Suppl_data/Figure S5.jpg
- Suppl_data/Supplemental.docx
